# Supplementary material for: Genetic and Epigenetic Regulation of TOX3 Expression in Breast Cancer
Source: PLoS One. 2016 Nov 2;11(11):e0165559. doi: 10.1371/journal.pone.0165559 (PMC5091860; doi:10.1371/journal.pone.0165559)
Supplement: S1 Table — (XLSX) [file pone.0165559.s001.xlsx]

## Sheet: Result.F.unadjusted
rsid	morgan	pos	Df	Sum Sq	Mean Sq	F value	Pr(>F)	logP	KBP	FDR
rs16951604	65.057	52848468	2	280.563	140.282	21.6202	6.65774e-10	9.17667	52848.5	2.29692e-07
rs16951583	65.042	52842040	2	252.853	126.426	19.3953	5.60496e-09	8.25143	52842	6.44571e-07
rs16951600	65.054	52847217	2	256.154	128.077	19.6593	4.35065e-09	8.36145	52847.2	6.44571e-07
rs16951587	65.051	52845767	2	246.146	123.073	18.8598	9.37292e-09	8.02812	52845.8	8.08415e-07
rs11864593	65.067	52852536	2	220.05	110.025	16.7878	6.89228e-08	7.16164	52852.5	4.75567e-06
rs11864500	65.098	52865645	2	214.522	107.261	16.3512	1.05058e-07	6.97857	52865.6	6.04082e-06
rs3803662	64.426	52586341	2	198.987	99.4935	15.1283	3.42786e-07	6.46498	52586.3	1.68945e-05
rs16945037	65.049	52845240	2	196.607	98.3035	14.9415	4.10761e-07	6.38641	52845.2	1.7714e-05
rs8045176	64.967	52810859	2	187.33	93.6649	14.2148	8.30905e-07	6.08045	52810.9	3.18513e-05
rs16951705	65.19	52903587	2	178.247	89.1234	13.5055	1.65447e-06	5.78134	52903.6	5.70791e-05
rs16951768	65.22	52916080	2	159.373	79.6865	12.0382	6.89854e-06	5.16124	52916.1	0.000215447
rs4784223	64.401	52575907	2	158.277	79.1386	11.9533	7.49379e-06	5.1253	52575.9	0.000215447
rs8054246	65.168	52894516	2	152.898	76.4491	11.5369	1.12473e-05	4.94895	52894.5	0.000298485
rs3104748	64.465	52602359	2	147.944	73.972	11.1541	1.6343e-05	4.78667	52602.4	0.000375888
rs9921439	64.144	52468893	2	148.13	74.0648	11.1684	1.61159e-05	4.79275	52468.9	0.000375888
rs12599215	64.585	52652111	2	145.006	72.5028	10.9273	2.03946e-05	4.69049	52652.1	0.000399177
rs16951021	63.79	52321976	2	145.092	72.5459	10.934	2.02628e-05	4.6933	52322	0.000399177
rs9928588	65.29	52945166	2	144.727	72.3637	10.9059	2.08266e-05	4.68138	52945.2	0.000399177
rs1894892	65.162	52891892	2	140.577	70.2886	10.586	2.84706e-05	4.5456	52891.9	0.000516966
rs13332311	64.968	52811586	2	134.874	67.4368	10.147	4.37359e-05	4.35916	52811.6	0.000754445
rs16951555	64.851	52762930	2	132.263	66.1313	9.94639	5.32268e-05	4.27387	52762.9	0.000874441
rs13337151	64.316	52540364	2	130.749	65.3747	9.83018	5.96409e-05	4.22446	52540.4	0.000894614
rs8055930	64.932	52796615	2	131.192	65.5961	9.86418	5.76882e-05	4.23891	52796.6	0.000894614
rs8055491	64.999	52824235	2	128.132	64.0661	9.62931	7.26076e-05	4.13902	52824.2	0.00104373
rs3112572	64.46	52600447	2	127.582	63.7912	9.58713	7.56709e-05	4.12107	52600.4	0.00104426
rs3104747	64.464	52601924	2	124.35	62.1752	9.33936	9.64661e-05	4.01563	52601.9	0.00117979
rs3104752	64.467	52603133	2	123.725	61.8625	9.29145	0.000101105	3.99523	52603.1	0.00117979
rs3112574	64.457	52598958	2	123.531	61.7654	9.27657	0.000102591	3.98889	52599	0.00117979
rs6499094	64.988	52819838	2	125.07	62.5349	9.39449	9.13922e-05	4.03909	52819.8	0.00117979
rs7202791	65.075	52855926	2	124.569	62.2844	9.35609	9.48977e-05	4.02274	52855.9	0.00117979
rs4784244	64.816	52748247	2	122.972	61.486	9.23377	0.000106987	3.97067	52748.2	0.00119066
rs3112605	64.583	52651363	2	121.29	60.6451	9.105	0.000121386	3.91583	52651.4	0.00130869
rs9932242	65.3	52949440	2	120.695	60.3476	9.05946	0.00012693	3.89644	52949.4	0.001327
rs9937866	64.841	52758582	2	115.001	57.5005	8.62409	0.00019458	3.7109	52758.6	0.00197442
rs16951565	64.861	52766875	2	111.848	55.9239	8.38333	0.000246472	3.60823	52766.9	0.00242951
rs4322659	64.43	52587863	2	107.939	53.9695	8.08523	0.000330344	3.48103	52587.9	0.0031658
rs2193094	64.379	52566454	2	106.302	53.1512	7.96054	0.000373421	3.4278	52566.5	0.00339495
rs4784214	64.187	52486813	2	106.284	53.142	7.95913	0.000373937	3.4272	52486.8	0.00339495
rs3104759	64.482	52609529	2	100.736	50.368	7.5369	0.000566437	3.24685	52609.5	0.00501079
rs8048422	64.629	52670758	2	100.226	50.113	7.49812	0.00058847	3.23028	52670.8	0.00504865
rs9930471	64.845	52760109	1	79.4303	79.4303	11.8577	0.000599985	3.22186	52760.1	0.00504865
rs16951254	64.458	52599368	2	97.5023	48.7512	7.29114	0.000721436	3.1418	52599.4	0.00592608
rs16951281	64.472	52605300	2	92.4915	46.2457	6.91084	0.00104922	2.97914	52605.3	0.00841812
rs11648477	64.389	52570969	2	92.1459	46.0729	6.88463	0.00107666	2.96792	52571	0.00844199
rs12932515	64.73	52712547	2	91.69	45.845	6.85006	0.00111397	2.95313	52712.5	0.00854041
rs1345312	63.842	52343248	2	90.3259	45.1629	6.74667	0.00123346	2.90887	52343.2	0.00925096
rs1894897	64.983	52817487	2	88.3693	44.1846	6.59844	0.00142753	2.84542	52817.5	0.0104787
rs2387944	65.294	52946814	2	87.762	43.881	6.55245	0.00149375	2.82572	52946.8	0.0107363
rs10451108	64.309	52537440	2	87.2953	43.6476	6.51711	0.00154671	2.81059	52537.4	0.0108901
rs4784221	64.309	52537526	2	86.876	43.438	6.48537	0.00159589	2.797	52537.5	0.0110116
rs3104808	64.441	52592583	2	85.1129	42.5565	6.35195	0.00182035	2.73984	52592.6	0.0123142
rs7198845	64.107	52453684	1	65.1058	65.1058	9.69685	0.00190258	2.72066	52453.7	0.0126229
rs7191347	64.433	52589221	2	84.0058	42.0029	6.26821	0.00197712	2.70397	52589.2	0.01287
rs7206313	64.533	52630451	2	83.219	41.6095	6.20871	0.00209668	2.67847	52630.5	0.0133954
rs9930479	65.299	52949002	2	82.4499	41.2249	6.15056	0.0022205	2.65355	52949	0.0139286
rs2540701	63.733	52298182	2	76.7999	38.4	5.72387	0.00338384	2.47059	52298.2	0.020485
rs9930106	65.503	52997498	2	76.7974	38.3987	5.72368	0.00338448	2.47051	52997.5	0.020485
rs9302588	65.471	52990213	2	76.2026	38.1013	5.67881	0.00353787	2.45126	52990.2	0.0210443
rs2387575	64.109	52454486	2	75.6942	37.8471	5.64046	0.00367448	2.4348	52454.5	0.0214864
rs2216061	65.216	52914547	2	75.2552	37.6276	5.60735	0.00379666	2.4206	52914.5	0.0218308
rs17271951	64.31	52538040	2	74.4012	37.2006	5.54296	0.00404609	2.39296	52538	0.0225145
rs4784227	64.457	52599188	2	74.529	37.2645	5.55259	0.00400775	2.3971	52599.2	0.0225145
rs13335763	65.525	53002558	2	74.1201	37.0601	5.52177	0.00413171	2.38387	53002.6	0.022626
rs7192866	65.239	52924100	2	72.5083	36.2542	5.40029	0.00465877	2.33173	52924.1	0.0251137
rs10521267	64.48	52608672	2	71.9871	35.9935	5.36102	0.00484318	2.31487	52608.7	0.0257061
rs3112604	64.583	52651596	2	71.089	35.5445	5.29337	0.00517816	2.28582	52651.6	0.0270676
rs3095661	64.208	52495753	2	68.3323	34.1661	5.08584	0.00635773	2.1967	52495.8	0.0327375
rs3095598	64.379	52566862	2	67.6325	33.8163	5.0332	0.00669761	2.17408	52566.9	0.0339805
rs1079927	63.946	52386509	2	65.3456	32.6728	4.86121	0.00793999	2.10018	52386.5	0.0391665
rs12598022	65.155	52888992	2	65.334	32.667	4.86034	0.00794683	2.09981	52889	0.0391665
rs8062372	65.725	53048264	2	64.1577	32.0789	4.77193	0.00867349	2.06181	53048.3	0.0421458
rs2387823	65.153	52888119	2	63.8316	31.9158	4.74743	0.00888643	2.05127	52888.1	0.0425008
rs6498968	64.589	52653785	2	63.6715	31.8357	4.7354	0.00899292	2.0461	52653.8	0.0425008
rs1833196	64.991	52821090	2	62.9641	31.4821	4.68226	0.00947864	2.02325	52821.1	0.044191
rs16951128	64.085	52444375	2	61.6398	30.8199	4.5828	0.0104595	1.98049	52444.4	0.0479934
rs3104794	64.56	52641960	2	61.4953	30.7477	4.57195	0.0105725	1.97582	52642	0.0479934
rs17618595	63.951	52388652	2	60.7955	30.3978	4.51942	0.011137	1.95323	52388.7	0.0498997
rs11866647	65.438	52982730	2	60.4555	30.2277	4.49389	0.0114222	1.94225	52982.7	0.0505211
rs11864021	65.289	52944744	2	60.2221	30.111	4.47637	0.0116221	1.93472	52944.7	0.0507546
rs9925367	65.721	53047222	2	59.9726	29.9863	4.45765	0.0118396	1.92666	53047.2	0.0510584
rs11863873	65.417	52977909	2	59.7857	29.8929	4.44363	0.0120052	1.92063	52977.9	0.0511331
rs12708885	65.525	53002504	2	58.3841	29.1921	4.33847	0.0133231	1.87539	53002.5	0.0546337
rs1362409	65.128	52877758	2	58.4158	29.2079	4.34085	0.0132918	1.87641	52877.8	0.0546337
rs1420248	64.816	52748361	2	58.2461	29.123	4.32812	0.0134605	1.87094	52748.4	0.0546337
rs16951865	65.596	53018703	2	58.384	29.192	4.33846	0.0133233	1.87539	53018.7	0.0546337
rs1362553	64.072	52438954	2	58.0019	29.0009	4.3098	0.013707	1.86306	52439	0.0549874
rs9940136	64.101	52450922	2	56.5843	28.2922	4.20352	0.0152293	1.81732	52450.9	0.0603921
rs11648692	65.534	53004620	2	56.102	28.051	4.16737	0.0157848	1.80176	53004.6	0.0611885
rs42542	64.275	52523480	2	56.1652	28.0826	4.1721	0.015711	1.8038	52523.5	0.0611885
rs6498798	63.763	52310527	2	54.8396	27.4198	4.07277	0.0173366	1.76104	52310.5	0.0664568
rs12925035	64.747	52719620	2	52.4283	26.2142	3.89218	0.0207357	1.68328	52719.6	0.0780277
rs7188309	65.149	52886767	2	52.3819	26.1909	3.8887	0.0208074	1.68178	52886.8	0.0780277
rs1073497	64.056	52432393	2	51.9899	25.995	3.85936	0.0214217	1.66915	52432.4	0.0788752
rs1111474	64.931	52795940	2	51.9467	25.9733	3.85612	0.0214906	1.66775	52795.9	0.0788752
rs1362413	64.884	52776657	2	51.0556	25.5278	3.78944	0.0229601	1.63903	52776.7	0.0833813
rs7185799	65.039	52840949	2	50.7672	25.3836	3.76786	0.0234569	1.62973	52840.9	0.0842981
rs7199322	65.407	52975603	2	49.9099	24.9549	3.70372	0.0249978	1.6021	52975.6	0.0889096
rs6499142	65.251	52929034	2	49.0742	24.5371	3.64121	0.0265971	1.57517	52929	0.0936325
rs12922061	64.544	52635000	2	48.9364	24.4682	3.63091	0.0268703	1.57073	52635	0.093639
rs2270355	63.98	52400718	2	47.8819	23.9409	3.55207	0.0290569	1.53675	52400.7	0.100246
rs7201711	65.673	53036298	2	47.3163	23.6582	3.5098	0.0303019	1.51853	53036.3	0.103506
rs3112600	64.595	52656588	2	46.9405	23.4702	3.48171	0.0311585	1.50642	52656.6	0.105389
rs1420313	65.685	53038995	2	46.3459	23.173	3.43728	0.0325633	1.48727	53039	0.109071
rs13337312	63.625	52253113	2	45.4385	22.7192	3.36949	0.0348302	1.45804	52253.1	0.111263
rs3104820	64.642	52675803	2	45.8965	22.9483	3.4037	0.0336669	1.4728	52675.8	0.111263
rs3112581	64.391	52571533	2	45.781	22.8905	3.39507	0.0339566	1.46908	52571.5	0.111263
rs4784230	64.503	52618113	2	45.6008	22.8004	3.38161	0.0344133	1.46327	52618.1	0.111263
rs8044632	65.015	52830966	2	45.5056	22.7528	3.3745	0.0346573	1.46021	52831	0.111263
rs12597387	63.782	52318510	2	43.9188	21.9594	3.256	0.0389845	1.40911	52318.5	0.123391
rs9922794	63.625	52253180	2	43.2173	21.6087	3.20364	0.0410653	1.38653	52253.2	0.128796
rs1420315	65.71	53044806	2	42.5567	21.2784	3.15433	0.0431261	1.36526	53044.8	0.13369
rs3095664	64.028	52420835	2	42.471	21.2355	3.14794	0.043401	1.3625	52420.8	0.13369
rs2075236	64.17	52479771	2	40.9778	20.4889	3.03654	0.0484797	1.31444	52479.8	0.148013
rs12932662	65.626	53025675	2	39.9365	19.9682	2.95888	0.0523684	1.28093	53025.7	0.158483
rs9936481	65.29	52945306	2	39.7883	19.8942	2.94783	0.0529463	1.27616	52945.3	0.158839
rs11075661	65.271	52937499	2	39.2336	19.6168	2.90647	0.0551678	1.25831	52937.5	0.158846
rs16951040	63.82	52334506	2	39.6025	19.8012	2.93397	0.0536805	1.27018	52334.5	0.158846
rs3104758	64.481	52609033	1	24.8934	24.8934	3.6838	0.0552507	1.25766	52609	0.158846
rs6499147	65.286	52943699	2	39.2839	19.6419	2.91022	0.0549626	1.25993	52943.7	0.158846
rs9939415	65.382	52969886	1	24.9873	24.9873	3.69775	0.0547923	1.26128	52969.9	0.158846
rs9925692	64.544	52635330	2	39.0241	19.512	2.89086	0.0560305	1.25158	52635.3	0.159756
rs1477013	63.772	52314396	2	38.242	19.121	2.83257	0.0593723	1.22642	52314.4	0.166855
rs17625566	64.138	52466684	2	38.2159	19.1079	2.83062	0.0594874	1.22557	52466.7	0.166855
rs2110847	65.405	52975205	2	37.9479	18.974	2.81065	0.0606797	1.21696	52975.2	0.168827
rs4500723	64.705	52702013	2	37.2402	18.6201	2.75792	0.0639453	1.19419	52702	0.176363
rs7198044	64.106	52453241	1	23.1725	23.1725	3.42818	0.0644109	1.19104	52453.2	0.176363
rs16951557	64.852	52763228	2	36.0276	18.0138	2.6676	0.0699525	1.1552	52763.2	0.190029
rs8050560	65.39	52971779	2	35.9141	17.957	2.65914	0.0705433	1.15154	52971.8	0.190136
rs1362789	65.684	53038897	2	35.4229	17.7115	2.62257	0.0731557	1.13575	53038.9	0.195649
rs8044436	65.508	52998602	2	35.2119	17.6059	2.60686	0.0743077	1.12897	52998.6	0.197201
rs12599671	64.14	52467109	2	34.9468	17.4734	2.58713	0.0757801	1.12044	52467.1	0.198062
rs7186592	64.681	52692277	2	35.0482	17.5241	2.59468	0.0752134	1.1237	52692.3	0.198062
rs1077396	64.863	52767748	2	34.7764	17.3882	2.57444	0.0767424	1.11496	52767.7	0.198911
rs9930367	65.504	52997863	2	34.6859	17.3429	2.5677	0.0772582	1.11206	52997.9	0.198911
rs1079926	63.945	52386456	2	34.3541	17.1771	2.54301	0.0791792	1.10139	52386.5	0.200859
rs9940059	65.503	52997611	2	34.418	17.209	2.54777	0.0788054	1.10344	52997.6	0.200859
rs17271636	63.872	52355768	2	33.4998	16.7499	2.47943	0.0843477	1.07393	52355.8	0.211362
rs9922822	65.412	52976666	2	33.3707	16.6854	2.46982	0.0851575	1.06978	52976.7	0.211362
rs9933516	65.417	52977808	2	33.3707	16.6854	2.46982	0.0851575	1.06978	52977.8	0.211362
rs1861315	63.742	52301822	2	33.1293	16.5646	2.45186	0.0866927	1.06202	52301.8	0.213636
rs3095663	64.024	52419098	2	32.9687	16.4843	2.43991	0.0877294	1.05685	52419.1	0.214657
rs7499961	64.889	52778697	2	32.3184	16.1592	2.39154	0.0920544	1.03596	52778.7	0.223653
rs13332824	63.951	52388839	2	32.0965	16.0483	2.37504	0.0935782	1.02883	52388.8	0.225766
rs1111482	64.131	52463531	2	31.7579	15.8789	2.34985	0.0959527	1.01794	52463.5	0.229887
rs1420548	64.233	52506172	2	31.4221	15.711	2.32488	0.0983665	1.00715	52506.2	0.234044
rs1345316	63.691	52280690	2	31.0848	15.5424	2.2998	0.100852	0.996315	52280.7	0.238315
rs3104784	64.547	52636365	2	30.9588	15.4794	2.29043	0.101797	0.992266	52636.4	0.238911
rs9926403	64.969	52811866	2	30.8477	15.4239	2.28217	0.102637	0.988698	52811.9	0.239254
rs4386133	64.716	52706844	2	30.5454	15.2727	2.25969	0.104958	0.978983	52706.8	0.243024
rs12599348	65.009	52828325	2	30.1968	15.0984	2.23379	0.1077	0.967785	52828.3	0.247709
rs7196680	64.946	52802181	2	29.6464	14.8232	2.19287	0.112176	0.950101	52802.2	0.256295
rs8045208	65.545	53007140	2	28.6941	14.3471	2.12211	0.120361	0.919514	53007.1	0.273188
rs2024447	65.074	52855494	2	28.5839	14.292	2.11393	0.121346	0.915975	52855.5	0.273623
rs1641352	63.582	52235429	2	28.0956	14.0478	2.07765	0.125808	0.900291	52235.4	0.281843
rs1558683	65.459	52987556	2	27.859	13.9295	2.06007	0.128029	0.892691	52987.6	0.284968
rs3104750	64.465	52602489	1	15.3312	15.3312	2.26529	0.132643	0.877317	52602.5	0.291737
rs7201350	64.445	52593980	2	27.3681	13.684	2.02361	0.132762	0.876928	52594	0.291737
rs12149387	65.276	52939464	2	27.0166	13.5083	1.99751	0.136257	0.865641	52939.5	0.297523
rs1344484	65.211	52912299	2	26.6537	13.3268	1.97057	0.139963	0.853988	52912.3	0.301794
rs7202102	65.297	52948323	1	14.7738	14.7738	2.18274	0.139906	0.854164	52948.3	0.301794
rs11860949	65.215	52914226	2	26.1966	13.0983	1.93663	0.144773	0.839313	52914.2	0.303683
rs16951533	64.794	52739177	2	26.3396	13.1698	1.94725	0.143251	0.843904	52739.2	0.303683
rs3104801	64.588	52653339	2	26.3001	13.15	1.94431	0.14367	0.842634	52653.3	0.303683
rs3112633	64.509	52620577	2	26.3771	13.1886	1.95003	0.142854	0.845109	52620.6	0.303683
rs7189114	65.467	52989386	2	26.1531	13.0765	1.9334	0.145239	0.837915	52989.4	0.303683
rs9933242	64.208	52495720	2	25.9504	12.9752	1.91836	0.147432	0.831408	52495.7	0.30641
rs7193505	63.982	52401477	2	25.6244	12.8122	1.89416	0.151028	0.820942	52401.5	0.312004
rs1861355	65.213	52913278	2	25.2168	12.6084	1.86391	0.155648	0.807857	52913.3	0.319634
rs7499206	65.716	53046134	2	24.7439	12.372	1.82882	0.161184	0.792679	53046.1	0.329044
rs3095536	63.627	52253956	2	24.5065	12.2533	1.8112	0.164037	0.785058	52254	0.330952
rs4784281	65.534	53004508	2	24.5793	12.2896	1.8166	0.163157	0.787393	53004.5	0.330952
rs6650569	64.103	52452083	2	24.3055	12.1528	1.79629	0.166492	0.778606	52452.1	0.333952
rs16951246	64.445	52593902	2	24.1427	12.0714	1.78421	0.168507	0.773382	52593.9	0.33604
rs4329921	65.45	52985317	2	23.8027	11.9014	1.75899	0.172795	0.76247	52985.3	0.34261
rs1362417	65.014	52830515	2	22.9672	11.4836	1.69702	0.183799	0.735658	52830.5	0.362346
rs3104826	64.652	52679905	2	21.8767	10.9383	1.61616	0.199221	0.700665	52679.9	0.390518
rs1861561	63.952	52389312	2	21.6961	10.848	1.60277	0.201897	0.694871	52389.3	0.393527
rs11642562	63.991	52405390	2	21.5639	10.782	1.59297	0.203877	0.690631	52405.4	0.395156
rs11645369	65.302	52950064	2	21.4879	10.7439	1.58734	0.205026	0.688191	52950.1	0.395162
rs1894898	64.983	52817511	2	21.2361	10.6181	1.56868	0.208874	0.680115	52817.5	0.398131
rs3104767	64.519	52624738	2	21.2758	10.6379	1.57162	0.208263	0.681388	52624.7	0.398131
rs12446341	64.985	52818468	2	20.6129	10.3065	1.52249	0.218714	0.660123	52818.5	0.414595
rs2287144	64.224	52502318	2	20.3083	10.1541	1.49991	0.223692	0.65035	52502.3	0.421714
rs8052552	64.111	52455364	2	20.1682	10.0841	1.48954	0.226017	0.645858	52455.4	0.423782
rs1111480	64.27	52521356	2	19.5107	9.75536	1.44083	0.237263	0.62477	52521.4	0.442463
rs17294918	64.741	52717123	1	9.10762	9.10762	1.34438	0.246562	0.608074	52717.1	0.457333
rs1345315	63.876	52357775	2	18.8727	9.43637	1.39357	0.248708	0.60431	52357.8	0.458847
rs7190231	64.998	52823984	2	18.7595	9.37976	1.38519	0.250796	0.600679	52824	0.460237
rs12922116	63.891	52363975	2	17.4451	8.72257	1.28786	0.276354	0.558535	52364	0.504455
rs8046914	63.979	52400405	2	17.2067	8.60334	1.27021	0.281262	0.55089	52400.4	0.508038
rs8048043	64.342	52551375	2	17.2452	8.62258	1.27306	0.280464	0.552123	52551.4	0.508038
rs7200621	63.9	52367567	2	17.0522	8.52611	1.25878	0.284487	0.545938	52367.6	0.511187
rs12599310	63.74	52301178	2	16.7328	8.36638	1.23513	0.291276	0.535696	52301.2	0.519754
rs16950935	63.601	52243489	2	16.6171	8.30853	1.22657	0.293774	0.531987	52243.5	0.519754
rs8045897	64.241	52509376	2	16.6313	8.31563	1.22762	0.293466	0.532442	52509.4	0.519754
rs11642868	64.254	52514627	1	7.42436	7.42436	1.09562	0.295503	0.529438	52514.6	0.520145
rs1477015	63.774	52315252	2	16.2693	8.13467	1.20084	0.301411	0.520841	52315.3	0.526218
rs4132615	64.711	52704510	2	16.2427	8.12137	1.19887	0.302004	0.519988	52704.5	0.526218
rs2540693	63.558	52225395	2	16.1358	8.06789	1.19095	0.304397	0.516559	52225.4	0.527724
rs4985185	65.605	53020713	2	15.916	7.958	1.17469	0.309375	0.509515	53020.7	0.533672
rs16951056	63.863	52352112	2	15.8477	7.92383	1.16963	0.31094	0.507324	52352.1	0.533703
rs3095533	63.597	52241606	2	15.7193	7.85966	1.16014	0.313899	0.503211	52241.6	0.534278
rs3112587	64.656	52681836	2	15.6323	7.81616	1.1537	0.315921	0.500422	52681.8	0.534278
rs8056052	65.212	52912738	2	15.6363	7.81813	1.15399	0.315829	0.500548	52912.7	0.534278
rs11075668	65.353	52963289	2	15.2615	7.63073	1.12626	0.324687	0.488535	52963.3	0.539795
rs16951525	64.742	52717491	2	15.2922	7.64612	1.12854	0.32395	0.489522	52717.5	0.539795
rs8051542	64.301	52534167	2	15.4111	7.70555	1.13733	0.321121	0.493331	52534.2	0.539795
rs9926762	65.628	53026145	2	15.23	7.61499	1.12393	0.325442	0.487527	53026.1	0.539795
rs3104788	64.552	52638503	2	14.9997	7.49987	1.1069	0.331019	0.480147	52638.5	0.546419
rs11647542	64.61	52662758	2	14.5872	7.29359	1.07639	0.341251	0.466926	52662.8	0.560627
rs1123428	64.406	52577835	2	14.4279	7.21396	1.06461	0.345285	0.461822	52577.8	0.564566
rs1420202	63.604	52244635	2	14.3593	7.17964	1.05953	0.347039	0.459622	52244.6	0.564756
rs1420239	65.125	52876611	2	14.1999	7.09993	1.04774	0.351145	0.454514	52876.6	0.568756
rs11075479	63.978	52399901	1	5.72608	5.72608	0.844774	0.358274	0.445784	52399.9	0.572244
rs3095660	64.189	52487675	2	13.9787	6.98934	1.03139	0.356922	0.447426	52487.7	0.572244
rs3104811	64.613	52663947	2	14.0362	7.0181	1.03564	0.355411	0.44927	52663.9	0.572244
rs11641875	65.112	52871209	2	13.5947	6.79737	1.003	0.367178	0.435124	52871.2	0.576701
rs1641364	63.597	52241783	2	13.5736	6.78678	1.00143	0.367752	0.434445	52241.8	0.576701
rs3112625	64.521	52625552	2	13.5797	6.78985	1.00188	0.367585	0.434642	52625.6	0.576701
rs7202932	64.595	52656358	2	13.7395	6.86977	1.0137	0.363275	0.439764	52656.4	0.576701
rs4784219	64.275	52523597	2	13.328	6.66398	0.983272	0.374476	0.426576	52523.6	0.584589
rs11647317	65.081	52858310	2	12.8679	6.43394	0.949259	0.387404	0.411835	52858.3	0.602047
rs12921318	63.605	52245005	2	12.8031	6.40153	0.944469	0.389261	0.409759	52245	0.60222
rs10521266	64.606	52661044	2	12.7114	6.35571	0.937694	0.391901	0.406823	52661	0.603598
rs12708873	64.731	52712831	2	12.356	6.178	0.911424	0.402312	0.395437	52712.8	0.616879
rs9933492	65.483	52992947	2	12.0381	6.01904	0.887928	0.411858	0.385253	52992.9	0.628721
rs11649266	64.941	52800370	2	11.7694	5.88471	0.868074	0.420101	0.376646	52800.4	0.638479
rs4784248	64.89	52779101	2	11.6978	5.84888	0.862779	0.422327	0.374351	52779.1	0.639047
rs1076479	64.249	52512456	2	11.3699	5.68493	0.838551	0.432665	0.363848	52512.5	0.651831
rs12446384	64.865	52768754	2	11.0602	5.53009	0.815671	0.44266	0.35393	52768.8	0.654564
rs12918944	64.02	52417546	2	10.9625	5.48123	0.808451	0.445862	0.350799	52417.5	0.654564
rs1978339	65.457	52987104	2	11.0047	5.50234	0.811571	0.444476	0.352152	52987.1	0.654564
rs3104785	64.548	52636800	2	11.2209	5.61045	0.827545	0.437445	0.359077	52636.8	0.654564
rs3104805	64.591	52654866	2	11.0176	5.50882	0.812528	0.444051	0.352567	52654.9	0.654564
rs9934811	64.807	52744350	2	11.0774	5.53869	0.816942	0.442099	0.35448	52744.3	0.654564
rs7203671	64.532	52630145	2	10.7768	5.38838	0.794733	0.45201	0.344852	52630.1	0.660777
rs3104780	64.541	52633914	2	10.2902	5.14509	0.758792	0.468523	0.329269	52633.9	0.682027
rs2540695	63.577	52233400	2	10.1294	5.06472	0.74692	0.474109	0.324121	52233.4	0.687259
rs11642888	64.946	52802136	2	9.83766	4.91883	0.725371	0.48442	0.314778	52802.1	0.69471
rs1894879	63.77	52313507	2	9.83577	4.91789	0.725231	0.484488	0.314717	52313.5	0.69471
rs9939334	63.806	52328543	2	9.81333	4.90667	0.723574	0.48529	0.313999	52328.5	0.69471
rs16951574	64.94	52799908	2	9.6834	4.8417	0.713979	0.489962	0.309838	52799.9	0.698499
rs1077395	64.863	52767889	2	9.56352	4.78176	0.705126	0.494311	0.305999	52767.9	0.7018
rs1075801	63.788	52320971	2	8.9073	4.45365	0.656674	0.518815	0.284988	52321	0.704689
rs1641353	63.577	52233446	2	9.10373	4.55187	0.671177	0.511356	0.291277	52233.4	0.704689
rs17354016	63.6	52242944	2	9.42635	4.71318	0.694998	0.499336	0.301607	52242.9	0.704689
rs1894878	63.597	52241761	2	9.04026	4.52013	0.66649	0.513754	0.289245	52241.8	0.704689
rs3095668	64.131	52463687	2	8.97722	4.48861	0.661836	0.516147	0.287226	52463.7	0.704689
rs3104817	64.636	52673385	2	9.16242	4.58121	0.67551	0.509148	0.293156	52673.4	0.704689
rs42483	64.133	52464583	2	8.93273	4.46636	0.658551	0.517843	0.285802	52464.6	0.704689
rs4377150	64.602	52659350	2	9.36738	4.68369	0.690643	0.501512	0.299719	52659.3	0.704689
rs4783780	64.391	52571436	2	9.02259	4.51129	0.665186	0.514424	0.288679	52571.4	0.704689
rs9931232	64.394	52572832	2	9.02259	4.51129	0.665186	0.514424	0.288679	52572.8	0.704689
rs9938453	65.234	52921835	2	9.29632	4.64816	0.685396	0.504146	0.297443	52921.8	0.704689
rs3112617	64.536	52631717	2	8.40634	4.20317	0.619692	0.538333	0.268949	52631.7	0.722666
rs4784253	64.925	52793521	2	8.43526	4.21763	0.621827	0.537187	0.269875	52793.5	0.722666
rs7199099	63.793	52323299	2	8.47311	4.23656	0.624621	0.53569	0.271086	52323.3	0.722666
rs3104774	64.531	52629702	2	8.18537	4.09269	0.603382	0.547174	0.261875	52629.7	0.728861
rs7189391	63.609	52246621	2	8.22969	4.11485	0.606653	0.545389	0.263294	52246.6	0.728861
rs12597728	63.866	52353297	2	8.0978	4.0489	0.596918	0.550717	0.259071	52353.3	0.73076
rs11860041	65.166	52893577	2	7.92991	3.96496	0.584527	0.557575	0.253696	52893.6	0.731554
rs17295758	64.853	52763495	2	7.93699	3.96849	0.585049	0.557284	0.253923	52763.5	0.731554
rs2024476	64.085	52444305	2	7.91728	3.95864	0.583595	0.558095	0.253292	52444.3	0.731554
rs3104753	64.469	52603911	2	7.82464	3.91232	0.576758	0.561919	0.250327	52603.9	0.731554
rs3481	64.471	52605096	2	7.82464	3.91232	0.576758	0.561919	0.250327	52605.1	0.731554
rs3112637	64.503	52618092	1	2.20982	2.20982	0.325835	0.568261	0.245452	52618.1	0.73703
rs4627343	64.716	52706684	2	7.47211	3.73606	0.550742	0.576711	0.239042	52706.7	0.745188
rs3104815	64.631	52671459	2	7.36869	3.68434	0.54311	0.581124	0.235731	52671.5	0.745308
rs9940848	65.613	53022610	1	2.08482	2.08482	0.307397	0.579416	0.23701	53022.6	0.745308
rs12929797	64.539	52632944	2	7.16029	3.58015	0.527732	0.590119	0.22906	52632.9	0.754041
rs1894889	65.109	52870154	2	7.02248	3.51124	0.517563	0.596143	0.224649	52870.2	0.758928
rs10521261	63.738	52300255	2	6.52582	3.26291	0.480922	0.618368	0.208753	52300.3	0.773376
rs11076446	63.626	52253865	2	6.5337	3.26685	0.481502	0.618009	0.209005	52253.9	0.773376
rs1117705	64.159	52475288	2	6.46944	3.23472	0.476762	0.620943	0.206949	52475.3	0.773376
rs12597838	64.29	52529531	2	6.50761	3.25381	0.479578	0.619198	0.20817	52529.5	0.773376
rs1362376	63.718	52291939	2	6.59854	3.29927	0.486286	0.615063	0.21108	52291.9	0.773376
rs42197	64.03	52421668	2	6.71324	3.35662	0.494748	0.609886	0.214752	52421.7	0.773376
rs9783781	65.47	52990046	2	6.35724	3.17862	0.468485	0.626098	0.203358	52990	0.776992
rs3112609	64.577	52648731	2	6.11177	3.05588	0.450378	0.637527	0.195501	52648.7	0.78834
rs1125832	64.029	52421140	2	5.8779	2.93895	0.433128	0.648609	0.188017	52421.1	0.793511
rs12597686	64.657	52682324	2	5.88736	2.94368	0.433826	0.648157	0.18832	52682.3	0.793511
rs9783774	65.653	53031635	2	5.90704	2.95352	0.435278	0.647217	0.18895	53031.6	0.793511
rs1641365	63.594	52240559	2	5.79293	2.89647	0.426861	0.652683	0.185298	52240.6	0.795673
rs10521263	63.768	52312632	2	5.67595	2.83798	0.418234	0.658333	0.181554	52312.6	0.796929
rs1420198	63.793	52323195	2	5.70209	2.85105	0.420161	0.657066	0.182391	52323.2	0.796929
rs12324961	64.657	52682139	2	5.45893	2.72946	0.402228	0.668945	0.17461	52682.1	0.806944
rs4238755	64.811	52746089	2	5.36486	2.68243	0.395291	0.673598	0.171599	52746.1	0.809726
rs2193104	64.088	52445871	2	5.3157	2.65785	0.391666	0.676042	0.170026	52445.9	0.809842
rs4784212	64.131	52463636	2	4.79303	2.39651	0.353125	0.702584	0.153302	52463.6	0.838725
rs1420537	64.107	52453567	2	4.70429	2.35215	0.346583	0.707192	0.150463	52453.6	0.841315
rs11644675	64.973	52813601	2	4.15088	2.07544	0.305784	0.73662	0.132756	52813.6	0.857432
rs11648686	63.962	52393396	2	4.14176	2.07088	0.305112	0.737115	0.132465	52393.4	0.857432
rs1420316	65.712	53045141	2	4.23949	2.11974	0.312316	0.731828	0.135591	53045.1	0.857432
rs16951503	64.659	52682931	2	4.36371	2.18185	0.321473	0.725161	0.139566	52682.9	0.857432
rs3104800	64.571	52646376	2	4.17128	2.08564	0.307288	0.735514	0.133409	52646.4	0.857432
rs6499164	65.422	52979089	2	4.12626	2.06313	0.303969	0.737957	0.131969	52979.1	0.857432
rs8063589	64.712	52704831	2	4.12295	2.06147	0.303725	0.738138	0.131863	52704.8	0.857432
rs12932054	63.985	52402916	2	4.02778	2.01389	0.29671	0.74333	0.128818	52402.9	0.860567
rs1420247	64.816	52748342	2	3.94352	1.97176	0.290499	0.747959	0.126122	52748.3	0.863029
rs2245948	63.566	52228745	2	3.81394	1.90697	0.280947	0.755133	0.121977	52228.7	0.868403
rs11642716	63.951	52388877	2	3.64161	1.8208	0.268246	0.764779	0.116464	52388.9	0.870788
rs1420528	64.019	52417241	2	3.66636	1.83318	0.27007	0.763387	0.117255	52417.2	0.870788
rs6499205	65.678	53037529	2	3.6486	1.8243	0.268761	0.764386	0.116688	53037.5	0.870788
rs6498990	64.64	52675052	2	3.44028	1.72014	0.253407	0.776206	0.110023	52675.1	0.880891
rs12921894	63.602	52243521	2	3.36483	1.68242	0.247847	0.780531	0.10761	52243.5	0.882896
rs12597518	63.879	52358894	2	3.30311	1.65156	0.243298	0.784088	0.105635	52358.9	0.884021
rs17535828	64.065	52436209	2	3.19448	1.59724	0.235293	0.790387	0.10216	52436.2	0.88822
rs1074734	63.803	52327267	2	2.77582	1.38791	0.204442	0.815139	0.0887684	52327.3	0.910107
rs11075429	63.777	52316530	2	2.79608	1.39804	0.205935	0.813923	0.0894167	52316.5	0.910107
rs2387875	65.315	52954549	2	2.72115	1.36057	0.200414	0.818428	0.0870197	52954.5	0.910831
rs12932031	63.733	52298333	2	2.61893	1.30946	0.192882	0.824612	0.0837501	52298.3	0.913455
rs16951139	64.116	52457394	2	2.55646	1.27823	0.188279	0.828415	0.081752	52457.4	0.913455
rs9937637	65.607	53021254	2	2.55131	1.27566	0.1879	0.828729	0.0815876	53021.3	0.913455
rs1076983	65.295	52947289	2	2.31345	1.15672	0.170376	0.843374	0.0739796	52947.3	0.923398
rs1344485	65.211	52912332	2	2.24825	1.12413	0.165572	0.847434	0.0718943	52912.3	0.923398
rs16945003	63.552	52223104	2	2.3202	1.1601	0.170873	0.842955	0.0741955	52223.1	0.923398
rs8050739	64.615	52664797	2	2.23189	1.11594	0.164367	0.848455	0.0713709	52664.8	0.923398
rs10521275	65.198	52907039	2	2.07659	1.0383	0.152926	0.858215	0.0664041	52907	0.931082
rs10521026	64.069	52437816	2	1.97002	0.985012	0.145076	0.864976	0.0629958	52437.8	0.935476
rs2010842	63.789	52321406	2	1.81813	0.909065	0.133887	0.874706	0.058138	52321.4	0.943042
rs1420540	64.137	52466181	2	1.68468	0.842338	0.124057	0.883344	0.0538699	52466.2	0.949389
rs2192859	65.217	52914749	2	1.50126	0.75063	0.110547	0.895356	0.0480043	52914.7	0.95931
rs10521260	63.616	52249477	2	1.45214	0.726069	0.106929	0.8986	0.0464333	52249.5	0.959805
rs10153135	65.726	53048455	2	1.06189	0.530946	0.0781882	0.924796	0.0339538	53048.5	0.969771
rs1362441	65.249	52928126	2	1.11878	0.559392	0.082378	0.920931	0.0357731	52928.1	0.969771
rs7185824	65.718	53046682	2	1.21916	0.609581	0.0897705	0.914149	0.038983	53046.7	0.969771
rs7188610	64.284	52527282	2	1.09889	0.549446	0.080913	0.92228	0.035137	52527.3	0.969771
rs7190121	65.603	53020246	2	1.07114	0.535569	0.0788691	0.924167	0.0342495	53020.2	0.969771
rs8058391	63.604	52244442	2	1.24737	0.623685	0.0918478	0.912252	0.039885	52244.4	0.969771
rs8057742	64.127	52461927	1	0.0536467	0.0536467	0.0079074	0.929162	0.0319086	52461.9	0.971397
rs11647459	65.219	52915751	2	0.646007	0.323004	0.047563	0.953553	0.0206553	52915.8	0.976189
rs12919591	65.236	52923038	2	0.672824	0.336412	0.0495377	0.951672	0.0215128	52923	0.976189
rs1362385	63.605	52244968	2	0.740828	0.370414	0.0545452	0.946919	0.0236873	52245	0.976189
rs2216052	63.604	52244358	2	0.740828	0.370414	0.0545452	0.946919	0.0236873	52244.4	0.976189
rs7202012	65.123	52875938	1	0.0242001	0.0242001	0.00356702	0.952388	0.0211861	52875.9	0.976189
rs8049149	64.154	52473119	2	0.793972	0.396986	0.0584585	0.943221	0.0253866	52473.1	0.976189
rs9302550	63.991	52405521	2	0.681473	0.340736	0.0501745	0.951066	0.0217893	52405.5	0.976189
rs4784213	64.132	52463814	2	0.524638	0.262319	0.0386263	0.962112	0.0167745	52463.8	0.97914
rs7201636	63.606	52245269	2	0.540974	0.270487	0.0398292	0.960955	0.0172969	52245.3	0.97914
rs11640993	65.149	52886605	2	0.387952	0.193976	0.0285623	0.971843	0.012404	52886.6	0.984784
rs2387818	64.948	52803247	2	0.366678	0.183339	0.0269959	0.973366	0.0117238	52803.2	0.984784
rs6499091	64.944	52801371	2	0.193418	0.0967091	0.0142396	0.985862	0.00618409	52801.4	0.994509
rs11076447	63.63	52255165	2	0.0709436	0.0354718	0.00522282	0.994791	0.00226823	52255.2	0.997312
rs1345311	63.74	52301052	2	0.0365587	0.0182794	0.00269142	0.997312	0.00116886	52301.1	0.997312
rs1362377	63.738	52300064	2	0.0701405	0.0350702	0.0051637	0.99485	0.00224255	52300.1	0.997312
